# Supplementary material for: Intercellular Protein Transfer from Thymocytes to Thymic Epithelial Cells
Source: PLoS One. 2016 Mar 29;11(3):e0152641. doi: 10.1371/journal.pone.0152641 (PMC4811443; doi:10.1371/journal.pone.0152641)
Supplement: S1 Data — (XLSX) [file pone.0152641.s001.xlsx]

## Sheet: Fig3A
TEC%	WT			KO
N=3	0.0543	0.0382	0.0669	0.0203	0.0163	0.0356

## Sheet: Fig3B
TECs10^4	WT			KO
N=3	9.5568	5.5008	8.4294	2.7608	1.5648	2.4208

## Sheet: Fig3D
N=3		WT			KO
%	mtec	77.6	92.3	80.2	21.5	20.2	12.2
	ctec	18.3	4.8	11.6	78.5	68.8	71.7

## Sheet: Fig3E
N=3		WT			KO
10^4	mtec	7.41608	5.07724	6.76038	0.593572	0.31609	0.295338
	ctec	1.74889	0.264038	0.97781	2.16723	1.07658	1.73571

## Sheet: Fig3G
Zs gMFI ratio	WT			KO
	1	1	1	0.477675	0.622781	0.662139
N=3	1	1	1	0.423475	0.595316	0.257567
